# Supplementary material for: Non-Invasive Ventilation Failure in Pediatric ICU: A Machine Learning Driven Prediction
Source: Diagnostics (Basel). 2024 Dec 19;14(24):2857. doi: 10.3390/diagnostics14242857 (PMC11675706; doi:10.3390/diagnostics14242857)
Supplement: Supplementary file 1 [file diagnostics-14-02857-s001.zip]

Archive with 1 entries (1 files):
- diagnostics-3361815-supplementary.pdf
